# Supplementary material for: Reference Genes across Nine Brain Areas of Wild Type and Prader-Willi Syndrome Mice: Assessing Differences in Igfbp7, Pcsk1, Nhlh2 and Nlgn3 Expression
Source: Int J Mol Sci. 2022 Aug 5;23(15):8729. doi: 10.3390/ijms23158729 (PMC9369261; doi:10.3390/ijms23158729)
Supplement: Supplementary file 1 [file ijms-23-08729-s001.zip]

Archive with 7 entries (6 files):
- Supplemental Figure S1-S9_fixed.pdf
- __MACOSX/
- __MACOSX/._Supplemental Figure S1-S9_fixed.pdf
- Kummerfeld_et_al_Table S2.xlsx
- __MACOSX/._Kummerfeld_et_al_Table S2.xlsx
- Kummerfeld_et_al_TableS1.pdf
- __MACOSX/._Kummerfeld_et_al_TableS1.pdf
