# Supplementary material for: Reference Genes across Nine Brain Areas of Wild Type and Prader-Willi Syndrome Mice: Assessing Differences in Igfbp7, Pcsk1, Nhlh2 and Nlgn3 Expression
Source: Int J Mol Sci. 2022 Aug 5;23(15):8729. doi: 10.3390/ijms23158729 (PMC9369261; doi:10.3390/ijms23158729)
Supplement: Supplementary file 1 [file ijms-23-08729-s001.zip › Kummerfeld_et_al_Table S2.xlsx]

## Sheet: Sheet3
Table S2: RT-qPCR gene expression data. Data is presented as mean Cq (ØCq) of biological repeats with sepective standart deviation (SD).
WT
		Cerebellum	Medulla	Thalamus	Hypothalamus	Olfac. bulb	Pons	Cortex	Midbrain	Hippocampus
Mogs	ØCq	29.65	29.6633	29.8867	29.6867	29.5467	29.6067	29.7133	29.82	29.7133
	SD	0.113578	0.240069	0.057735	0.0568624	0.283078	0.184752	0.993042	0.163707	0.090185
Man2b2	ØCq	25.81	25.3633	25.46	25.5667	25.2733	25.48	25.8	25.8667	26.1667
	SD	0.275136	0.319427	0.121655	0.245832	0.12897	0.0608276	0.838809	0.324705	0.145717
Snhg12	ØCq	28.0233	27.9167	27.4033	27.8467	27.3433	27.8333	27.5733	28.01	27.7533
	SD	0.210792	0.473427	0.160728	0.150111	0.272091	0.247049	1.12731	0.205183	0.156312
Cyc1	ØCq	22.0067	22.1867	22.4767	23.03	22.1633	22.14	22.4767	22.7167	22.6767
	SD	0.345012	0.418848	0.225462	0.286182	0.172143	0.155242	0.955214	0.15885	0.107858
Hmbs	ØCq	25.8567	26.19	26.1967	26.5042	25.79	26.2733	26.23	26.6767	26.0967
	SD	0.29023	0.294618	0.141539	0.432012	0.269629	0.327465	0.764918	0.170392	0.0665833
Gusβ	ØCq	27.01	26.64	26.8967	26.8008	26.5067	26.65	27.1467	26.9333	27.18
	SD	0.278747	0.398873	0.15885	0.236736	0.406735	0.13	0.945533	0.196554	0.01
Alg5	ØCq	26.4133	26.4633	26.7333	27.0133	26.42	26.59	26.99	27.0067	26.89
	SD	0.28746	0.411015	0.051316	0.1892	0.225389	0.153948	0.8937	0.160104	0.0173205
Tfrc	ØCq	23.6567	23.4167	24.2533	24.9433	23.9467	23.6933	23.9667	24.55	24.2333
	SD	0.0472582	0.306649	0.0650641	0.102632	0.305669	0.283078	0.895563	0.355387	0.254231
Igfbp7	ØCq	24.4633	24.6333	24.75	25.7367	24.0767	24.9167	24.74	25.52	25.8067
	SD	0.15885	0.42194	0.0655744	0.0814453	0.362537	0.181475	0.766225	0.43589	0.181751
Pcsk1	ØCq	27.3033	27.3733	27.9867	26.1792	26.4367	27.18	26.5767	28.01	28.1567
	SD	0.570117	0.496924	0.281129	0.69009	0.33946	0.190788	1.1358	0.04	0.125033
Pcsk2	ØCq	23.92	23.68	22.7133	23.62	23.64	23.86	21.9733	23.4067	22.9433
	SD	0.121655	0.442267	0.0305505	0.330606	0.131149	0.07	0.900019	0.340783	0.0814453
Nhlh2	ØCq	28.8367	30.64	29.8633	29.8733	32.9367	29.78	37.02	31.13	31.5267
	SD	0.188768	0.202978	0.080829	0.212211	0.611746	0.410731	1.74983	0.0916515	0.260064
Nlgn3-total	ØCq	25.4133	25.4267	25.3444	25.3767	24.9867	25.46	25.0211	25.53	24.8778
	SD	0.288848	0.346458	0.236463	0.28746	0.169542	0.160935	0.90532	0.29492	0.100462
Nlgn3-Iso1	ØCq	31.5667	31.7533	30.6533	32.2644	31.0444	31.54	31.3456	31.3444	30.92
	SD	0.453689	0.259294	0.286376	0.174939	0.338368	0.260576	1.35891	0.403241	0.11921
Nlgn3-Iso2	ØCq	28.4633	28.5933	28.4333	28.2633	28.13	28.3767	28.2144	28.3511	27.8644
	SD	0.430852	0.315331	0.314342	0.148586	0.477016	0.323161	1.25902	0.166944	0.281984
PWScr m+/p-
		Cerebellum	Medulla	Thalamus	Hypothalamus	Olfac. bulb	Pons	Cortex	Midbrain	Hippocampus
Mogs	ØCq	29.5422	29.8222	29.74	30.1267	29.6689	30.1022	29.9444	29.94	29.8678
	SD	0.388978	0.356001	0.378256	0.316667	0.494417	0.684075	0.342513	0.10651	0.376745
Man2b2	ØCq	25.7211	25.5411	25.4422	25.7944	25.6567	25.7678	26.0033	25.5644	25.9333
	SD	0.249496	0.315952	0.349989	0.604302	0.500344	0.603622	0.365574	0.359341	0.328448
Snhg12	ØCq	28.1822	28.2867	27.7144	28.1856	27.5478	28.4822	28.0311	27.93	27.6689
	SD	0.026736	0.141696	0.0766908	0.0505891	0.275486	0.453252	0.23901	0.277308	0.150012
Cyc1	ØCq	22.1322	22.5078	22.7122	23.4144	22.5278	22.5722	22.9111	22.7756	22.8744
	SD	0.378379	0.395254	0.18733	0.989761	0.514947	0.59954	0.333356	0.0715179	0.408987
Hmbs	ØCq	25.94	26.45	26.3622	26.92	26.1233	26.6611	26.55	26.7178	26.1878
	SD	0.255343	0.262446	0.0818083	0.443333	0.343139	0.572803	0.387743	0.0661928	0.340854
Gusβ	ØCq	27.2344	27.0522	26.9778	27.3644	26.9911	27.3089	27.5933	27.0633	27.36
	SD	0.258228	0.233722	0.100019	0.414532	0.381522	0.519982	0.135688	0.285132	0.306649
Alg5	ØCq	26.5289	26.8322	26.8489	27.3256	26.7911	26.9644	27.1811	27.0522	26.9633
	SD	0.225717	0.213472	0.0803004	0.404617	0.268542	0.365792	0.271546	0.333755	0.205508
Tfrc	ØCq	23.6344	23.7756	24.3111	24.9767	24.2	24.0933	24.2167	24.1433	24.4767
	SD	0.157245	0.370605	0.214537	0.933756	0.273008	0.667291	0.367741	0.139801	0.235961
Igfbp7	ØCq	24.3067	24.8244	24.7056	25.4933	24.1111	24.8733	24.73	25.0311	25.33
	SD	0.379707	0.137289	0.175952	0.666842	0.417736	0.580527	0.149034	0.189512	0.323471
Pcsk1	ØCq	27.4811	27.5922	27.7722	27.6322	26.9322	28.5778	26.9167	27.53	28.2522
	SD	0.582145	0.720697	0.487309	0.502553	0.852332	0.909972	0.300518	0.629877	0.564076
Pcsk2	ØCq	23.8856	23.5233	22.7233	23.8289	23.6244	24.1756	21.8333	23.3778	22.6267
	SD	0.17141	0.231036	0.115662	0.582183	0.290772	0.453742	0.24127	0.0906969	0.248261
Nhlh2	ØCq	27.8289	30.6011	29.5389	29.8622	32.8856	29.9822	36.5389	29.7578	30.5811
	SD	0.233436	0.106944	0.730459	0.190623	0.492729	0.283359	0.864262	0.131332	0.591282
Nlgn3-total	ØCq	25.095	25.365	24.935	25.265	24.885	25.7	24.685	25.535	24.6283
	SD	0.827315	0.770746	0.478476	0.657609	1.08187	1.38593	0.497332	0.0683537	0.940452
Nlgn3-Iso1	ØCq	30.0833	30.08	29.1011	31.0056	29.6856	30.3633	29.6889	30.2722	29.6033
	SD	0.171561	0.327414	0.506506	0.46592	0.39137	0.495412	0.334504	1.05846	0.506041
Nlgn3-Iso2	ØCq	26.98	27.4133	27.0678	27.5589	27.1367	27.9567	27.0933	27.6344	26.6311
	SD	0.339559	0.28746	0.23114	0.575435	0.337359	0.225906	0.289041	0.906705	0.377923
